# Supplementary material for: Amelioration of Chilling Injury by Fucoidan in Cold-Stored Cucumber via Membrane Lipid Metabolism Regulation
Source: Foods. 2023 Jan 8;12(2):301. doi: 10.3390/foods12020301 (PMC9858243; doi:10.3390/foods12020301)
Supplement: Supplementary file 1 [file foods-12-00301-s001.zip]

Archive with 1 entries (1 files):
- foods-2039885-supplementary.xlsx
