# Supplementary material for: Amelioration of Chilling Injury by Fucoidan in Cold-Stored Cucumber via Membrane Lipid Metabolism Regulation
Source: Foods. 2023 Jan 8;12(2):301. doi: 10.3390/foods12020301 (PMC9858243; doi:10.3390/foods12020301)
Supplement: Supplementary file 1 [file foods-12-00301-s001.zip › foods-2039885-supplementary.xlsx]

## Sheet: Table S1
	Table S1. Primers for gene expression
	Gene	Forward primer (5'-3')	Reverse primer (5'-3')
	CsSAD1	GTGTTCGTGATGAGACGGGT	AACCAAGGTATGGATTGTTTTCGG
	CsSAD2	GCATTTGAGGGATTTCACGAGC	CCACTCGTCCAGATAGGTAAAG
	CsFAD2	TTCAACACACTCACACAGCACT	CCAATAAACGCCTTTCTTCTCAC
	CsFAD3	ATTCCAAATCTTCAAACTCTACGG	TCCCTTTGCTGCCTTTGTCG
	CsFAD5	GCTGCTGTTGCTGCTTACTTCA	GAGCCCTTCTTTCCAGGACTT
	CsFAD6	CAACATCATGCAAAGACAAAC	AAATCAAAGTGCCACAACAAC
	CsFAD7	AGAAAAGTTCCTGATAGAGCATTG	GCAGAGAAATGGTTGAGGCAGA
	CsPLDα1	GTGGAAGAAACAAGGTGGGAAGG	CAGGTGTCATGGTCGTCTGGGTA
	CsPLDα2	AAGTTTCCTGGTGTTCCCTAC	GTTTAGCATTCATAATCGCATC
	CsPLDβ	TAGTGCCTACCCTCCACCTGA	AGACGAGACGGAGTCTGTGCT
	CsPLDγ	TATTACGGGCTGGTCTGTTTA	TTACTCCTTCTTGGGACTTGG
	CsPLDζ1	AGAGCTGGGCTGAGACAGAG	GTGGGAAGGAAACAAGATGC
	CsLOX1	AGGACTTCCTGTTCCATTGGA	TGGAGGAAATTCCTTAAGACGA
	CsLOX2	TCCAATTCATAAGCTACTTGTTCCT	ACCTTTCTCTCTCTTGATGAGATCA
	CsTUB	ACGCTGTTGGTGGTGGTAC	GAGAGGGGTAAACAGTGAATC
